# Supplementary material for: Ultrasound Is Beneficial to Determine Lymphadenopathy in Oral Cancer Patients after Radiotherapy
Source: Diagnostics (Basel). 2023 Jul 19;13(14):2409. doi: 10.3390/diagnostics13142409 (PMC10378444; doi:10.3390/diagnostics13142409)
Supplement: Supplementary file 1 [file diagnostics-13-02409-s001.zip]

Archive with 1 entries (1 files):
- diagnostics-2513386-supplementary.xls
