# Supplementary material for: Ultrasound Is Beneficial to Determine Lymphadenopathy in Oral Cancer Patients after Radiotherapy
Source: Diagnostics (Basel). 2023 Jul 19;13(14):2409. doi: 10.3390/diagnostics13142409 (PMC10378444; doi:10.3390/diagnostics13142409)
Supplement: Supplementary file 1 [file diagnostics-13-02409-s001.zip › diagnostics-2513386-supplementary.xls]

## Sheet: Supplementary Table S1
Age, years	Sex	Duration, days	MRI or CT	FNA	Primary malignancy	level	Short axis, cm	Long axis, cm	S/L	Margin	Internal echo	Echogenicity	Calcification	Architecture	Vascular pattern	Definite diagnosis
51	1	84	1	1	1	2	0.63	1.98	0.318182	0	0	1	0	1	0	0
59	1	107	1	1	1	5	1.08	1.38	0.782609	0	1	1	0	1	0	1
46	1	1752	1	1	2	5	0.71	1.58	0.449367	0	0	1	0	1	0	0
46	0	573	1	1	6	3	0.91	0.93	0.978495	1	1	1	0	1	0	1
43	1	839	1	1	2	5	0.72	1.11	0.648649	0	0	1	0	1	0	0
49	1	58	1	0	3	1	0.45	0.48	0.9375	1	0	1	0	1	0	0
68	1	57	1	1	1	2	1.15	2.91	0.395189	1	0	1	0	0	0	1
58	1	575	1	1	1	1	0.53	0.84	0.630952	0	0	1	0	1	0	0
41	1	764	1	1	1	1	1.3	2.16	0.601852	0	0	1	0	1	0	1
41	1	841	1	1	1	1	0.46	1.07	0.429907	0	0	1	0	1	0	1
62	1	76	1	1	4	2	0.82	0.96	0.854167	0	0	1	0	1	1	0
69	1	137	0	1	2	2	0.71	1.09	0.651376	0	0	1	0	1	0	1
61	1	85	1	1	2	2	1.65	3.74	0.441176	1	1	1	0	1	0	1
40	1	962	1	1	3	4	0.67	0.7	0.957143	1	1	1	0	1	0	1
47	1	282	1	1	1	2	1.02	1.6	0.6375	1	1	1	0	1	0	1
36	1	620	1	1	2	4	0.89	2	0.445	0	1	0	0	1	0	0
44	1	2141	1	1	1	3	0.84	1.11	0.756757	1	1	1	0	1	0	1
75	1	248	1	1	5	1	2.04	2.53	0.806324	1	0	1	0	1	0	1
73	1	265	1	1	1	5	2.15	3.25	0.661538	0	0	1	1	1	1	1
37	1	82	1	1	1	3	1.38	1.69	0.816568	1	1	1	0	0	0	1
44	1	283	1	1	1	1	0.45	0.52	0.865385	0	0	1	0	0	0	0
57	1	199	1	1	2	4	1.08	1.54	0.701299	1	1	1	0	1	0	1
39	1	18	1	1	3	5	0.94	1.55	0.606452	1	1	1	0	1	0	1
71	0	220	1	1	3	1	1.75	2.23	0.784753	1	1	1	0	1	1	1
48	1	89	1	1	1	6	3	4.5	0.666667	0	1	0	0	1	0	1
51	1	2	1	1	6	2	0.76	1.24	0.612903	1	1	0	0	1		1
32	1	1488	1	1	4	1	1.35	2.7	0.5	1	1	1	1	0	1	1
68	1	267	0	1	1	3	1.87	3.37	0.554896	1	1	1	1	1	1	1
54	0	168	1	1	6	5	0.99	1.14	0.868421	1	1	1	0	1	1	1
63	1	77	1	1	1	3	0.87	1.24	0.701613	1	1	1	1	0	0	1
57	1	53	1	1	1	3	1.28	2.01	0.636816	0	1	1	0	0	0	1
62	1	87	1	1	2	1	1.12	1.61	0.695652	1	1	1	0	1	0	1
41	1	90	1	1	2	2	0.62	0.98	0.632653	1	1	1	1	0	1	1
68	1	97	0	1	1	2	1.12	1.29	0.868217	1	1	1	1	0	0	1
58	1	138	1	1	2	1	1.33	1.91	0.696335	1	1	1	0	1	0	1
57	1	91	1	1	4	2	0.68	0.83	0.819277	0	1	1	0	1	0	1
55	1	82	1	1	1	1	0.88	0.92	0.956522	0	0	1	0	1	0	1
46	1	2923	1	0	1	2	0.28	0.54	0.518519	0	0	1	0	1	0	0
45	1	32	1	1	2	2	1.71	1.82	0.93956	1	1	1	0	1	0	1
62	1	223	1	0	2	3	0.25	0.75	0.333333	0	0	1	0	1	0	0
69	1	351	0	0	2	6	0.55	0.73	0.753425	0	0	1	0	1	0	0
73	1	190	1	1	1	2	1	1.72	0.581395	0	0	1	0	1	0	1
44	1	1912	1	1	3	6	1.52	2.12	0.716981	1	1	1	0	1	1	1
58	1	231	1	0	4	1	0.47	1	0.47	0	0	1	0	1	0	0
63	1	768	1	0	2	4	0.41	0.73	0.561644	0	0	1	0	1	0	0
47	1	14	1	1	1	1	1.86	2.62	0.709924	1	1	1	0	0	0	1
55	1	798	1	1	1	3	0.83	1.06	0.783019	1	1	1	0	1	0	1
47	1	1100	1	1	1	6	0.38	0.91	0.417582	0	0	1	0	1	0	0
65	1	1294	1	1	3	1	0.52	1.04	0.5	0	0	1	0	1	0	0
48	1	84	1	1	1	1	1.31	2.72	0.481618	1	1	1	0	1	0	1
51	1	34	1	0	1	1	0.4	0.95	0.421053	0	1	1	0	1	0	0
43	1	60	1	1	3	1	0.8	1.26	0.634921	0	1	1	0	1	0	1
40	1	1083	1	0	1	1	0.46	0.6	0.766667	0	0	1	0	1	0	0
59	1	79	1	1	3	3	0.81	0.99	0.818182	0	1	1	0	1	1	1
43	1	71	1	1	1	3	2.05	2.65	0.773585	1	1	1	0	0	0	1
51	1	1624	1	1	1	1	0.66	1.07	0.616822	0	0	1	0	1	0	1
55	1	2776	1	1	1	1	0.45	0.76	0.592105	1	1	1	0	1	0	0
67	1	350	1	1	7	2	1.03	1.4	0.735714	0	0	1	0	1	0	1
56	1	295	1	1	1	3	1.25	3.44	0.363372	1	1	1	0	1	0	1
64	0	1066	1	1	2	3	0.59	0.92	0.641304	0	0	1	0	1	0	0
41	1	1348	1	1	1	1	0.58	0.75	0.773333	0	0	1	0	1	0	0
56	1	75	1	1	1	2	1.69	1.82	0.928571	1	1	1	0	1	0	1
44	0	299	1	1	1	6	1.38	2.82	0.489362	1	1	1	0	0	0	1
66	0	69	1	1	1	2	1.38	1.89	0.730159	0	1	1	0	1	0	1
56	1	186	1	1	1	2	1.91	2.35	0.812766	1	1	1	0	1	0	1
53	1	99	1	1	6	1	2.12	3.13	0.677316	1	1	0	0	1	1	1
53	1	47	1	1	3	3	1.12	1.91	0.586387	1	1	1	0	0	0	0
60	1	50	1	1	4	2	1.22	1.7	0.717647	0	1	1	0	1	0	1
53	1	305	1	1	2	1	1.05	1.1	0.954545	0	0	1	0	1	1	1
59	1	61	1	1	1	2	0.74	0.92	0.804348	1	1	1	0	1	1	1
45	1	1096	1	1	1	1	1.19	1.34	0.88806	0	0	0	0	1	0	0
45	1	46	1	1	7	5	1.07	1.14	0.938596	0	0	1	0	1	0	1
59	1	66	1	1	1	4	1.49	2.7	0.551852	0	0	1	0	0	0	1
67	1	42	1	1	1	1	1.59	1.82	0.873626	0	0	1	0	1	0	0
44	1	46	1	1	2	1	0.66	1.06	0.622642	1	1	1	0	1	0	0
51	1	235	1	1	1	1	0.47	0.72	0.652778	0	0	1	0	1	0	0
53	0	100	1	1	1	2	0.84	1.81	0.464088	1	0	1	0	1	0	0
62	1	1414	1	1	2	1	0.59	1.21	0.487603	0	0	1	0	1	0	0
55	1	68	1	1	2	1	1.15	2.15	0.534884	1	1	1	0	1	0	1
67	1	273	1	1	1	2	1.42	1.62	0.876543	0	1	1	0	1	0	1
45	1	365	1	1	1	1	1.83	3.3	0.554545	0	0	1	0	1	0	0
63	1	1523	1	1	2	1	0.64	1.37	0.467153	0	0	1	0	1	0	0
60	1	402	1	1	1	2	0.5	1.08	0.462963	0	0	1	0	0	0	0
29	1	61	1	1	2	1	0.73	1.88	0.388298	0	0	1	0	1	0	0
67	1	753	1	1	2	1	2.95	4.12	0.716019	1	1	1	0	1	1	1
55	1	1123	1	1	2	1	0.94	1.41	0.666667	1	1	1	0	0	0	1
55	1	766	1	1	2	1	1.22	2.01	0.606965	1	1	1	0	0	0	1
51	1	1439	1	1	2	3	0.39	1.31	0.29771	0	0	1	0	1	0	0
44	1	94	1	1	1	1	1.81	2.27	0.797357	1	1	1	1	1	0	1
69	0	581	1	1	1	5	2.73	4.83	0.565217	1	1	1	0	1	0	1
72	1	171	1	1	2	1	1.27	1.47	0.863946	1	1	1	0	0	0	1
52	1	23	1	0	1	1	0.9	1.04	0.865385	0	0	1	0	1	0	0
46	1	56	1	1	1	2	0.92	1.53	0.601307	1	1	1	1	1	0	1
58	1	266	1	1	1	1	0.5	0.69	0.724638	0	0	1	0	1	0	0
75	1	1853	1	1	1	2	1.39	1.87	0.743316	0	1	1	1	1	0	1
64	1	225	1	1	2	1	1.09	1.76	0.619318	0	1	1	0	1	0	1
91	0	36	1	1	2	2	0.74	1.16	0.637931	0	0	1	0	1	0	1
51	1	342	1	1	1	6	0.4	1.04	0.384615	0	0	1	0	1	0	1
59	1	4094	1	0	1	1	0.65	1.27	0.511811	0	0	1	0	1	0	0
75	1	150	1	1	3	1	0.69	1.32	0.522727	0	1	1	0	0	0	1
51	1	381	1	0	2	6	0.87	1.23	0.707317	0	0	1	0	0	0	0
46	0	215	1	1	3	2	2.3	3.3	0.69697	1	1	1	0	1	1	1
76	1	130	1	1	3	4	0.67	1	0.67	0	0	1	0	1	0	1
77	1	55	1	1	3	1	1.4	1.94	0.721649	0	1	1	0	0	1	1

## Sheet: Supplementary Table S2
Definite diagnosis	CT/MRI result	Post-RT US predictive model result	US+FNA result
0	0	0	0
1	1	1	1
0	1	0	0
1	1	1	1
0	0	0	0
0	1	0	0
1	0	1	1
0	0	0	0
1	0	1	1
1	0	1	1
0	0	0	0
1	0	0	1
1	1	1	1
1	1	1	1
1	1	1	1
0	1	1	0
1	1	1	1
1	1	1	1
1	1	1	1
1	1	1	1
0	0	0	1
1	0	1	1
1	1	1	1
1	1	1	1
1	1	1	1
1	0	1	1
1	1	1	1
1	1	1	1
1	1	1	1
1	1	1	1
1	1	1	1
1	1	1	1
1	1	1	1
1	1	1	1
1	0	1	1
1	1	0	1
1	1	0	1
0	0	0	0
1	1	1	1
0	0	0	0
0	0	0	0
1	1	1	1
1	1	1	1
0	0	0	0
0	0	0	0
1	1	1	1
1	1	1	1
0	0	0	0
0	0	0	0
1	1	1	1
0	0	0	0
1	1	1	1
0	0	0	0
1	1	1	1
1	1	1	1
1	0	0	1
0	0	1	0
1	0	1	1
1	1	1	1
0	0	0	0
0	0	0	0
1	1	1	1
1	1	1	1
1	1	1	1
1	1	1	1
1	0	1	1
0	0	1	0
1	1	1	1
1	1	1	1
1	0	1	1
0	0	1	1
1	1	1	1
1	1	1	1
0	0	1	0
0	0	1	0
0	0	0	1
0	1	1	0
0	0	0	0
1	1	1	1
1	1	1	1
0	0	1	0
0	0	0	0
0	1	0	0
0	0	0	0
1	0	1	1
1	1	1	1
1	1	1	0
0	0	0	0
1	0	1	1
1	1	1	1
1	1	1	1
0	0	1	1
1	1	1	1
0	0	0	1
1	1	1	1
1	0	1	1
1	1	1	1
1	1	0	1
0	0	0	0
1	1	1	1
0	0	0	0
1	1	1	1
1	1	1	1
1	1	1	1

## Sheet: Supplementary Table S3
Definite diagnosis	CT/MRI result	Post-RT US predictive model result	US+FNA result	Predicted probability for malignancy by CT/MRI alone	Predicted probability for malignancy by CT/MRI+US	Predicted probability for malignancy by CT/MRI+US+FNAC
0	0	0	0	0.311111	0.0727001	4.08355e-10
1	1	1	1	0.915254	0.960193	1
0	1	0	0	0.915254	0.518299	0.166667
1	1	1	1	0.915254	0.960193	1
0	0	0	0	0.311111	0.0727001	4.08355e-10
0	1	0	0	0.915254	0.518299	0.166667
1	0	1	1	0.311111	0.637358	0.736842
0	0	0	0	0.311111	0.0727001	4.08355e-10
1	0	1	1	0.311111	0.637358	0.736842
1	0	1	1	0.311111	0.637358	0.736842
0	0	0	0	0.311111	0.0727001	4.08355e-10
1	0	0	1	0.311111	0.0727001	0.736842
1	1	1	1	0.915254	0.960193	1
1	1	1	1	0.915254	0.960193	1
1	1	1	1	0.915254	0.960193	1
0	1	1	0	0.915254	0.960193	0.166667
1	1	1	1	0.915254	0.960193	1
1	1	1	1	0.915254	0.960193	1
1	1	1	1	0.915254	0.960193	1
1	1	1	1	0.915254	0.960193	1
0	0	0	1	0.311111	0.0727001	0.736842
1	0	1	1	0.311111	0.637358	0.736842
1	1	1	1	0.915254	0.960193	1
1	1	1	1	0.915254	0.960193	1
1	1	1	1	0.915254	0.960193	1
1	0	1	1	0.311111	0.637358	0.736842
1	1	1	1	0.915254	0.960193	1
1	1	1	1	0.915254	0.960193	1
1	1	1	1	0.915254	0.960193	1
1	1	1	1	0.915254	0.960193	1
1	1	1	1	0.915254	0.960193	1
1	1	1	1	0.915254	0.960193	1
1	1	1	1	0.915254	0.960193	1
1	1	1	1	0.915254	0.960193	1
1	0	1	1	0.311111	0.637358	0.736842
1	1	0	1	0.915254	0.518299	1
1	1	0	1	0.915254	0.518299	1
0	0	0	0	0.311111	0.0727001	4.08355e-10
1	1	1	1	0.915254	0.960193	1
0	0	0	0	0.311111	0.0727001	4.08355e-10
0	0	0	0	0.311111	0.0727001	4.08355e-10
1	1	1	1	0.915254	0.960193	1
1	1	1	1	0.915254	0.960193	1
0	0	0	0	0.311111	0.0727001	4.08355e-10
0	0	0	0	0.311111	0.0727001	4.08355e-10
1	1	1	1	0.915254	0.960193	1
1	1	1	1	0.915254	0.960193	1
0	0	0	0	0.311111	0.0727001	4.08355e-10
0	0	0	0	0.311111	0.0727001	4.08355e-10
1	1	1	1	0.915254	0.960193	1
0	0	0	0	0.311111	0.0727001	4.08355e-10
1	1	1	1	0.915254	0.960193	1
0	0	0	0	0.311111	0.0727001	4.08355e-10
1	1	1	1	0.915254	0.960193	1
1	1	1	1	0.915254	0.960193	1
1	0	0	1	0.311111	0.0727001	0.736842
0	0	1	0	0.311111	0.637358	4.08355e-10
1	0	1	1	0.311111	0.637358	0.736842
1	1	1	1	0.915254	0.960193	1
0	0	0	0	0.311111	0.0727001	4.08355e-10
0	0	0	0	0.311111	0.0727001	4.08355e-10
1	1	1	1	0.915254	0.960193	1
1	1	1	1	0.915254	0.960193	1
1	1	1	1	0.915254	0.960193	1
1	1	1	1	0.915254	0.960193	1
1	0	1	1	0.311111	0.637358	0.736842
0	0	1	0	0.311111	0.637358	4.08355e-10
1	1	1	1	0.915254	0.960193	1
1	1	1	1	0.915254	0.960193	1
1	0	1	1	0.311111	0.637358	0.736842
0	0	1	1	0.311111	0.637358	0.736842
1	1	1	1	0.915254	0.960193	1
1	1	1	1	0.915254	0.960193	1
0	0	1	0	0.311111	0.637358	4.08355e-10
0	0	1	0	0.311111	0.637358	4.08355e-10
0	0	0	1	0.311111	0.0727001	0.736842
0	1	1	0	0.915254	0.960193	0.166667
0	0	0	0	0.311111	0.0727001	4.08355e-10
1	1	1	1	0.915254	0.960193	1
1	1	1	1	0.915254	0.960193	1
0	0	1	0	0.311111	0.637358	4.08355e-10
0	0	0	0	0.311111	0.0727001	4.08355e-10
0	1	0	0	0.915254	0.518299	0.166667
0	0	0	0	0.311111	0.0727001	4.08355e-10
1	0	1	1	0.311111	0.637358	0.736842
1	1	1	1	0.915254	0.960193	1
1	1	1	0	0.915254	0.960193	0.166667
0	0	0	0	0.311111	0.0727001	4.08355e-10
1	0	1	1	0.311111	0.637358	0.736842
1	1	1	1	0.915254	0.960193	1
1	1	1	1	0.915254	0.960193	1
0	0	1	1	0.311111	0.637358	0.736842
1	1	1	1	0.915254	0.960193	1
0	0	0	1	0.311111	0.0727001	0.736842
1	1	1	1	0.915254	0.960193	1
1	0	1	1	0.311111	0.637358	0.736842
1	1	1	1	0.915254	0.960193	1
1	1	0	1	0.915254	0.518299	1
0	0	0	0	0.311111	0.0727001	4.08355e-10
1	1	1	1	0.915254	0.960193	1
0	0	0	0	0.311111	0.0727001	4.08355e-10
1	1	1	1	0.915254	0.960193	1
1	1	1	1	0.915254	0.960193	1
1	1	1	1	0.915254	0.960193	1

## Sheet: code
	0	1	2	3	4	5	6	7
Sex	female	male
MRI or CT	CT	MRI
FNA	no	yes
Primary malignancy		tongue	buccal	gingival	palate	lip	mouth floor	RMT
Margin	clear	vague
Internal echo	homogeneous	heterogeneous
Echogenicity	Hyper/ Iso	Hypo
Calcification	absent	present
Architecture	cystic	solid
Echogenic hilum	present	absent
Vascular pattern	hilar/avascular	other
Definite diagnosis	benign	malignant
CT/MRI result	benign	malignant
Post-RT US predictive model result	benign	malignant
FNAC report	benign	malignant
US+FNA result	benign	malignant
